# Supplementary material for: Isobavachalcone Activates Antitumor Immunity on Orthotopic Pancreatic Cancer Model: A Screening and Validation
Source: Front Pharmacol. 2022 Aug 25;13:919035. doi: 10.3389/fphar.2022.919035 (PMC9452641; doi:10.3389/fphar.2022.919035)
Supplement: Supplementary file 1 [file DataSheet1.zip]

Archive with 13 entries (12 files):
- Supplementary materials/
- Supplementary materials/Supplementary Table 1.docx
- __MACOSX/Supplementary materials/._Supplementary Table 1.docx
- Supplementary materials/._Supplementary Table 1.docx
- Supplementary materials/Supplementary Table 2.docx
- __MACOSX/Supplementary materials/._Supplementary Table 2.docx
- Supplementary materials/._Supplementary Table 2.docx
- Supplementary materials/Figure S1.tif
- __MACOSX/Supplementary materials/._Figure S1.tif
- Supplementary materials/._Figure S1.tif
- Supplementary materials/Figure S2.tif
- __MACOSX/Supplementary materials/._Figure S2.tif
- Supplementary materials/._Figure S2.tif
